# Supplementary material for: Imaging brain tissue architecture across millimeter to nanometer scales
Source: Nat Biotechnol. 2023 Aug 31;42(7):1051–64. doi: 10.1038/s41587-023-01911-8 (PMC11252008; doi:10.1038/s41587-023-01911-8)
Supplement: Supplementary file 3 — Labeling and imaging parameters for individual measurements. [file 41587_2023_1911_MOESM3_ESM.xlsx]

## Sheet: Suppl_table_1
Figure	Sub-panel	Sample type	Genetic background	Age	CATS stain	Additional stain	Primaries	Secondaries	ExM	Microscope	Objective	Obj specifics	Imaging technique	Pixel size (nm)	Dwell time	Line accum.	Pinhole	Laser powers (µW)					Processing	Comments
																	AU: Airy unit	405	488	561	640	775	no
1	b, coCATS, overview	Mouse organotypic hippocampal	Bl6 wt	16 DIV	coCATS (40 µM STAR RED NHS)	no	NA	NA	no	Dragonfly	20x air	CFI P-Apo 20X Lambda / NA 0.75 / WD 1.00 mm (Nikon, MRD00205)	spinning disc	142 x 142	NA	NA	40 µm				x		no
	b, coCATS, zoom-in	Mouse organotypic hippocampal	Bl6 wt	16 DIV	coCATS (40 µM STAR RED NHS)	no	NA	NA	no	Abberior STED	100x sil	UPLSAPO 100XS, 100x sil, NA 1.35, WD 0.2, correction collar (Olympus	confocal	100 x 100	10 µs	1	1 AU				x		no
	b, rCATS, overview	Mouse perfused coronal	Thy1-EGFP	adult	rCATS (6.7 µg/ml WGA CF633)	Thy1-EGFP, Shank2, DAPI (not shown)	anti-Syph1 m (1:500, 2 µg/ml)	AF594 anti-m (1:250, 8 µg/ml)	no	Dragonfly	20x air	CFI P-Apo 20X Lambda / NA 0.75 / WD 1.00 mm (Nikon, MRD00205)	spinning disc	151 x 151	NA	NA	40 µm	x	x	x	x		no
	b, rCATS, zoom-in	Mouse perfused coronal	Thy1-EGFP	adult	rCATS (6.7 µg/ml WGA CF633)	Thy1-EGFP, Shank2, DAPI (not shown)	anti-Syph1 m (1:500, 2 µg/ml)	AF594 anti-m (1:250, 8 µg/ml)	no	Abberior STED	100x sil	UPLSAPO 100XS, 100x sil, NA 1.35, WD 0.2, correction collar (Olympus)	confocal	100 x 100	15 µs	2	1 AU	x	x	x	x		no
	c, overview (left, top)	Mouse perfused coronal	Bl6 wt	adult	coCATS in vivo (10 nmol STAR RED)	DAPI	NA	NA	no	Dragonfly	10x air	CFI P-Apo 10x Lambda / NA 0.45 / WD 4.0 mm (Nikon, MRD00105)	spinning disc	2412 x 2412	NA	NA	40 µm	x			x		no
	c, overview (left, bottom)	Mouse perfused coronal	Bl6 wt	adult	coCATS in vivo (10 nmol STAR RED NHS)	DAPI	NA	NA	no	Dragonfly	40x water	Apochromat LWD λS 40x / 1.15 Water 0.60 mm (Nikon, MRD77410)	spinning disc	150 x 150	NA	NA	25 µm	x			x		Gamma correction 0.4
	c, middle	Mouse perfused coronal	Bl6 wt	adult	coCATS in vivo (10 nmol STAR RED NHS)	AB (not shown)	anti-Bassoon m(1:300, 3.3 ug/ml), anti-Shank 2 gp (1:300, 3.3 ug/ml)	AF488 anti-m (1:300, 6 ug/ml), AF594 anti-gp (1:300, 6 ug/ml)	no	Abberior STED	100x sil	UPLSAPO 100XS, 100x sil, NA 1.35, WD 0.2, correction collar (Olympus)	confocal	100 x 100	15 µs	2	0.8 AU		x	x	x		no
	c, right	Mouse perfused coronal	Bl6 wt	adult	coCATS in vivo (10 nmol STAR RED NHS)	AB (not shown)	anti-Bassoon m(1:300, 3.3 ug/ml), anti-Shank 2 gp (1:300, 3.3 ug/ml)	AF488 anti-m (1:300, 6 ug/ml), AF594 anti-gp (1:300, 6 ug/ml)	no	Abberior STED	100x sil	UPLSAPO 100XS, 100x sil, NA 1.35, WD 0.2, correction collar (Olympus)	100% xy-STED	50 x 50	15 us	2	0.8 AU		0.23	0.22	0.67	61420	no
	d-e	Mouse perfused coronal	Bl6 wt	adult	coCATS in vivo (10 nmol STAR RED NHS)	AB	anti-Bassoon m(1:300, 3.3 ug/ml), anti-Shank 2 gp (1:300, 3.3 ug/ml)	AF488 anti-m (1:300, 6 ug/ml), AF594 anti-gp (1:300, 6 ug/ml)	no	Abberior STED	100x sil	UPLSAPO 100XS, 100x sil, NA 1.35, WD 0.2, correction collar (Olympus)	100% xy-STED	30 x 30	20 us	3	0.6 AU		2	3.75	0.48	74200	no
2	i (DS1)	Mouse perfused coronal	Bl6 wt	adult	coCATS in vivo (10 nmol STAR RED NHS)	AB	anti-Bassoon m(1:300, 3.3 ug/ml), anti-Shank 2 gp (1:300, 3.3 ug/ml)	AF488 anti-m (1:300, 6 ug/ml), AF594 anti-gp (1:300, 6 ug/ml)	no	Abberior STED	100x sil	UPLSAPO 100XS, 100x sil, NA 1.35, WD 0.2, correction collar (Olympus)	100% z-STED	50 x 50 x 50	15 us	2	0.8 AU		0.3	1.98	0.48	61420	N2V (all channels), CLAHE 99-256-1.5 for cube vis.
	DS2	Mouse perfused coronal	Bl6 wt	adult	coCATS in vivo (10 nmol STAR RED NHS)	AB	anti-Bassoon m(1:300, 3.3 ug/ml), anti-Shank 2 gp (1:300, 3.3 ug/ml)	AF488 anti-m (1:300, 6 ug/ml), AF594 anti-gp (1:300, 6 ug/ml)	no	Abberior STED	100x sil	UPLSAPO 100XS, 100x sil, NA 1.35, WD 0.2, correction collar (Olympus)	100% z-STED	50 x 50 x 50	12 us	3	0.8 AU		0.39	3.13	0.43	61420	N2V (all channels)
	DS3	Mouse perfused coronal	Bl6 wt	adult	coCATS in vivo (5 nmol STAR RED NHS)	AB	anti-Bassoon m(1:300, 3.3 ug/ml), anti-Shank 2 gp (1:300, 3.3 ug/ml)	AF488 anti-m (1:300, 6 ug/ml), AF594 anti-gp (1:300, 6 ug/ml)	no	Abberior STED	100x sil	UPLSAPO 100XS, 100x sil, NA 1.35, WD 0.2, correction collar (Olympus)	100% z-STED	50 x 50 x 50	12 us	2	0.8 AU		0.3	3.13	0.34	61420	N2V (all channels)
3	a-b	Mouse organotypic hippocampal	Bl6 wt	17 DIV	coCATS (50 uM Atto 643 NHS)	no	NA	NA	no	Abberior STED	100x sil	UPLSAPO 100XS, 100x sil, NA 1.35, WD 0.2, correction collar (Olympus)	100% z-STED	50 x 50 x 50	12 us	3	0.8 AU				0.48	61420	N2V
	c	Mouse organotypic hippocampal	Bl6 wt	20 DIV	coCATS (50 µM STAR RED NHS)	positive cell (Lucifer yellow)	NA	NA	no	Dragonfly	40x water	Apochromat LWD λS 40x / 1.15 Water 0.60 mm (Nikon, MRD77410)	spinning disc	150 x 150	NA		25 µm	x					N2V (coCATS)	405 nm excitation, GFP emission filter
	d-e	Mouse organotypic hippocampal	Bl6 wt	20 DIV	coCATS (50 µM STAR RED NHS)	positive cell (Lucifer yellow)	NA	NA	no	Abberior STED	100x sil	UPLSAPO 100XS, 100x sil, NA 1.35, WD 0.2, correction collar (Olympus)	100% z-STED	50 x 50 x 50	15 us	2	0.8 AU	16.5			0.28	36890	N2V (coCATS)	405 nm excitation, GFP emission filter
4	a	Mouse organotypic hippocampal	Bl6 wt	15 DIV	coCATS (50 µM STAR RED NHS)	positive cell (biocytin)	NA	AF 594 streptavidin (4 µg/ml)	no	Dragonfly	20x air	CFI P-Apo 20X Lambda / NA 0.75 / WD 1.00 mm (Nikon, MRD00205)	spinning disc	301 x 301	NA	NA	40 µm	x			x		tiling + stitching, rotation
	c	Mouse organotypic hippocampal	Bl6 wt	15 DIV	coCATS (50 µM STAR RED NHS)	positive cell (biocytin)	NA	AF 594 streptavidin (4 µg/ml)	no	Abberior STED	100x sil	UPLSAPO 100XS, 100x sil, NA 1.35, WD 0.2, correction collar (Olympus)	100% z-STED	50 x 50 x 50	15 us	2	0.7-0.8 AU			1.04-1.98	0.49-0.8	46890-55250	N2V (all channels)
	f (overview)	Mouse perfused coronal	Bl6 wt & Thy1-EGFP	adult	coCATS in vivo (10 nmol STAR RED NHS)	Thy1-EGFP	NA	NA	no	Abberior STED	100x sil	UPLSAPO 100XS, 100x sil, NA 1.35, WD 0.2, correction collar (Olympus)	confocal	100 x 100	15 µs	1	0.8-1 AU		x		x		tiling + stitching
	f (lateral septal nucleus)	Mouse perfused coronal	Thy1-EGFP	adult	coCATS in vivo (10 nmol STAR RED NHS)	Thy1-EGFP	NA	NA	no	Abberior STED	100x sil	UPLSAPO 100XS, 100x sil, NA 1.35, WD 0.2, correction collar (Olympus)	100% xy-STED	30 x 30	15 µs	3	0.6 AU				1	74200	no
	f (cortex)	Mouse perfused coronal	Bl6 wt	adult	coCATS in vivo (2 nmol STAR RED-NHS)	no	NA	NA	no	Abberior STED	100x sil	UPLSAPO 100XS, 100x sil, NA 1.35, WD 0.2, correction collar (Olympus)	85% xy-STED	30 x 30	15 µs	2	0.8 AU				0.43	48870	no
	f (corpus callosum)	Mouse perfused coronal	Bl6 wt	adult	coCATS in vivo (2 nmol STAR RED-NHS)	no	NA	NA	no	Abberior STED	100x sil	UPLSAPO 100XS, 100x sil, NA 1.35, WD 0.2, correction collar (Olympus)	100% xy-STED	30 x 30	20 µs	3	0.5 AU				1	87300	no
	f (medial habenula)	Mouse perfused coronal	Thy1-EGFP	adult	coCATS in vivo (10 nmol STAR RED NHS)	Thy1-EGFP	NA	NA	no	Abberior STED	100x sil	UPLSAPO 100XS, 100x sil, NA 1.35, WD 0.2, correction collar (Olympus)	100% xy-STED	30 x 30	15 µs	3	0.6 AU				1	61420	no
	f (periaqueductal grey)	Mouse perfused coronal	Thy1-EGFP	adult	coCATS in vivo (10 nmol STAR RED NHS)	Thy1-EGFP	NA	NA	no	Abberior STED	100x sil	UPLSAPO 100XS, 100x sil, NA 1.35, WD 0.2, correction collar (Olympus)	100% xy-STED	30 x 30	15 µs	3	0.6 AU				1	61420	no
5	a, overview (left)	Mouse perfused coronal	Bl6 wt	adult	rCATS (5 µg/ml WGA CF633)	Fluoromyelin (not shown)	NA	NA	no	Sp8 inv	10x air	HC PL Fluotar, 10x air, NA 0.30, WD 11.0 (Leica)	confocal	1136 x 1136	NA	NA	1.0 AU		x		x		no
	a, hindbrain (left center)	Mouse perfused coronal	Bl6 wt	adult	rCATS (5 µg/ml WGA CF633)	Fluoromyelin (not shown)	NA	NA	no	Sp8 inv	40x water	HC PL APO, 40x water, NA 1.10, WD 0.65(Leica)	confocal	284 x 284	NA	NA	1.0 AU		x		x		no
	a, hinbrain (center)	Mouse perfused coronal	Bl6 wt	adult	rCATS (5 µg/ml WGA CF633)	Fluoromyelin (not shown)	NA	NA	no	Abberior STED	100x sil	UPLSAPO 100XS, 100x sil, NA 1.35, WD 0.2, correction collar (Olympus)	confocal	150 x 150	15 µs	1	1.0 AU		x		x		no
	a, medulla (right center, right)	Mouse perfused coronal	Bl6 wt	adult	rCATS (5 µg/ml WGA CF633)	Fluoromyelin	NA	NA	no	Abberior STED	100x sil	UPLSAPO 100XS, 100x sil, NA 1.35, WD 0.2, correction collar (Olympus)	100% xy-STED	30 x 30	15 µs	2	0.8 AU		130		3.04	61420	no
	b	Mouse perfused coronal	Bl6 wt	adult	rCATS (5 µg/ml WGA CF633)	BASSOON, SHANK2	anti-Bassoon m (1:500, 2 ug/ml), anti-Shank 2 gp (1:500, 2 ug/ml)	AF488 anti-m (1:500, 4 ug/ml), AF594 anti-gp (1:500, 4 ug/ml)	no	Abberior STED	100x sil	UPLSAPO 100XS, 100x sil, NA 1.35, WD 0.2, correction collar (Olympus)	100% xy-STED	30 x 30						3.13	3.04	61420	no
	c	Mouse perfused coronal	Bl6 wt	adult	coCATS in vivo (5 nmol AF594 NHS), rCATS (5 µg/ml WGA CF633)	no	NA	NA	no	Abberior STED	100x sil	UPLSAPO 100XS, 100x sil, NA 1.35, WD 0.2, correction collar (Olympus)	100% xy-STED	30 x 30	15 µs	3	0.7 AU			3.13	6.9	74200	no
	d	Mouse organotypic hippocampal	Bl6 wt	25 DIV	coCATS (1 mM NHS-PEG12-Biotin)	no	NA	STAR 635P neutravidin (5 µg/ml)	MAP	Sp8 inv	40x water	HC PL APO 40x/1.10 W CORR CS2, WD 0.65mm – water immersion (Correction collar for use with 0.14­ – 0.18 mm coverglass, Leica)	confocal	71 x 71	NA	NA	1 AU				x		no
	e	Mouse perfused coronal	Thy1-EGFP	adult	rCATS (16.7 µg/ml WGA biotin)	Thy1-EGFP	anti-GFP rb (1:400, 5 µg/ml)	AF488 anti-rb (1:400, 5 ug/ml), strept-acrylamide (20 ug/ml), Atto 643-biotin (6 ug/ml)	X4 proExM	Dragonfly	20x water	CFI P-Apochromat 20x NA 0.95 / WD 0.95 mm – Water (Nikon, MRD77200)	spinning disc	600 x 600	NA	NA	40 µm		x		x		tiling + stitching
	f-h	Mouse perfused coronal	Thy1-EGFP	adult	rCATS (16.7 µg/ml WGA biotin)	Thy1-EGFP, Shank2	anti-GFP rb (1:400, 5 µg/ml), anti-Shank2 gp (1:400, 2.5 µg/ml)	AF488 anti-rb (1:400, 5 ug/ml), AF546 anti-gp (1:400, 5 ug/ml), strept-acrylamide (20 ug/ml), Atto 643-biotin (6 ug/ml)	X4 proExM	Dragonfly	40x water	Apochromat LWD λS 40x / 1.15 Water 0.60 mm (Nikon, MRD77410)	spinning disc	150 x 150 x 300	NA	NA	25 µm		x	x	x		N2V (all channels), tiling + stitching, BigWarp
6	a, overview (top)	Human, immersion fixed	epilepsy	adult	rCATS (5 µg/ml WGA CF633)	NEUN and HOMER1 (not shown)	anti-HOMER1 rb (1:500, 4 µg/ml), anti NEUN gp (1:500, 4 µg/ml)	AF488 anti-rb (1:500, 4 µg/ml), AF594 anti-gp (1:500, 4 µg/ml)	no	Sp8 up	10x air	HC PL Fluotar, 10x air, NA 0.30, WD 11.0 (Leica)	confocal	891 x 891	NA	NA	1.0 AU			x	x		no
	a (bottom left)	Human, immersion fixed	epilepsy	adult	rCATS (5 µg/ml WGA CF633)	NEUN and HOMER1 (not shown)	anti-HOMER1 rb (1:500, 4 µg/ml), anti NEUN gp (1:500, 4 µg/ml)	AF488 anti-rb (1:500, 4 µg/ml), AF594 anti-gp (1:500, 4 µg/ml)	no	Sp8 up	25x water	HC Fluotar, 25x water, NA 0.95, WD 2.5 (Leica)	confocal	178 x 178	NA	NA	1.0 AU			x	x		no
	a (bottom right)	Human, immersion fixed	epilepsy	adult	rCATS (5 µg/ml WGA CF633)	NEUN and HOMER1	anti-HOMER1 rb (1:500, 4 µg/ml), anti NEUN gp (1:500, 4 µg/ml)	AF488 anti-rb (1:500, 4 µg/ml), AF594 anti-gp (1:500, 4 µg/ml)	no	Abberior STED	100x sil	UPLSAPO 100XS, 100x sil, NA 1.35, WD 0.2, correction collar (Olympus)	confocal	150 x 150	15 µs	1	1.0 AU		x	x	x		no
	b	Human, immersion fixed	epilepsy	adult	rCATS (5 µg/ml WGA CF633)	NEUN and HOMER1	anti-HOMER1 rb (1:500, 4 µg/ml), anti NEUN gp (1:500, 4 µg/ml)	AF488 anti-rb (1:500, 4 µg/ml), AF594 anti-gp (1:500, 4 µg/ml)	no	Abberior STED	100x sil	UPLSAPO 100XS, 100x sil, NA 1.35, WD 0.2, correction collar (Olympus)	100% xy-STED	50 x 50	15 µs	2	0.9 AU		0.17	1.98	6.35	48870	no
	c	Human, immersion fixed	epilepsy	adult	rCATS (5 µg/ml WGA CF633)	NEUN and HOMER1	anti-HOMER1 rb (1:500, 4 µg/ml), anti NEUN gp (1:500, 4 µg/ml)	AF488 anti-rb (1:500, 4 µg/ml), AF594 anti-gp (1:500, 4 µg/ml)	no	Abberior STED	100x sil	UPLSAPO 100XS, 100x sil, NA 1.35, WD 0.2, correction collar (Olympus)	80% z-STED	50 x 50 x 50	20 µs	1	0.9 AU		0.39		5.55	48870	N2V (all channels)	4pi phase modulation (Velicky et al., 2023)
	d, overview (left)	Human, FFPE, postmortem	NA	adult	rCATS (5 µg/ml WGA CF633)	no	NA	NA	no	Sp8 up	10x air	HC PL Fluotar, 10x air, NA 0.30, WD 11.0 (Leica)	confocal	891 x 891	NA	NA	1.0 AU				x		no
	d (left middle)	Human, FFPE, postmortem	NA	adult	rCATS (5 µg/ml WGA CF633)	no	NA	NA	no	Dragonfly	40x water	Apochromat LWD λS 40x / 1.15 Water 0.60 mm (Nikon, MRD77410)	spinning disc	150 x 150	NA	NA	25 µm				x		no
	d (right middle, right)	Human, FFPE, postmortem	NA	adult	rCATS (5 µg/ml WGA CF633)	no	NA	NA	no	Abberior STED	60x water	UPLSAPO 60XW, 60x water, NA 1.2, WD 0.28 (Olympus)	confocal	150 x 150	15 µs	1	1.0 AU				x		tiling + stitching
	e	Human, FFPE, biopsy	MOGAD	adult	rCATS (5 µg/ml WGA CF633)	MOG	anti-MOG m (1:500)	AF488 anti-m (1:500, 4 ug/ml)	no	Sp8 inv	10x air	HC PL Fluotar, 10x air, NA 0.30, WD 11.0 (Leica)	confocal	568 x 568	NA	NA	1.0 AU		x		x		no
	f,g	Human, FFPE, biopsy	MOGAD	adult	rCATS (5 µg/ml WGA CF633)	MOG	anti-MOG m (1:500)	AF488 anti-m (1:500, 4 ug/ml)	no	Sp8 inv	40x water	HC PL APO 40x/1.10 W CORR CS2, WD 0.65mm – water immersion (Correction collar for use with 0.14­ – 0.18 mm coverglass, Leica)	confocal	142 x 142	NA	NA	1.0 AU		x		x		no
	h,i	Human, FFPE, biopsy	MOGAD	adult	rCATS (5 µg/ml WGA CF633)	MOG	anti-MOG m (1:500)	AF488 anti-m (1:500, 4 ug/ml)	no	Abberior STED	100x sil	UPLSAPO 100XS, 100x sil, NA 1.35, WD 0.2, correction collar (Olympus)	confocal	150 x 150	15 µs	1	1.0 AU		x		x		tiling + stitching
	j	Human, FFPE, peripheral nerve	NA	adult	rCATS (5 µg/ml WGA CF633)	MOG	anti-MBP m (1:200)	AF488 anti-m (1:500, 4 ug/ml)	no	Sp8 inv	40x water	HC PL APO 40x/1.10 W CORR CS2, WD 0.65mm – water immersion (Correction collar for use with 0.14­ – 0.18 mm coverglass, Leica)	confocal	142 x 142	NA	NA	1.0 AU		x		x		no
	k	Human, FFPE, peripheral nerve	NA	adult	rCATS (5 µg/ml WGA CF633)	MBP	anti-MBP m (1:200)	AF488 anti-m (1:500, 4 ug/ml)	no	Abberior STED	100x sil	UPLSAPO 100XS, 100x sil, NA 1.35, WD 0.2, correction collar (Olympus)	100% xy-STED	142 x 142	15 µs	2	0.8 AU		0.39		0.44	80680	no
Ext. data fig. 1	a (confocal)	Mouse perfused coronal	Bl6 wt	adult	coCATS in vivo (10 nmol STAR RED-NHS)	no	NA	NA	no	Abberior STED	100x sil	UPLSAPO 100XS, 100x sil, NA 1.35, WD 0.2, correction collar (Olympus)	confocal	100 x 100	15 µs	2	0.8 AU				0.11		no
	a (xy-STED)	Mouse perfused coronal	Bl6 wt	adult	coCATS in vivo (10 nmol STAR RED-NHS)	no	NA	NA	no	Abberior STED	100x sil	UPLSAPO 100XS, 100x sil, NA 1.35, WD 0.2, correction collar (Olympus)	100% xy-STED	50 x 50	15 µs	2	0.8 AU				1.53	61420	no
	c (confocal)	40 nm Crimson beads	NA	NA	NA	NA	NA	NA	no	Abberior STED	100x sil	UPLSAPO 100XS, 100x sil, NA 1.35, WD 0.2, correction collar (Olympus)	confocal	15 x 15	40 µs	2	0.8 AU				4.6		no
	c (xy-STED)	40 nm Crimson beads	NA	NA	NA	NA	NA	NA	no	Abberior STED	100x sil	UPLSAPO 100XS, 100x sil, NA 1.35, WD 0.2, correction collar (Olympus)	100% xy-STED	15 x 15	40 µs	2	0.8 AU				4.6	74200	no
	d (confocal)	Mouse organotypic hippocampal	Bl6 wt	17 DIV	coCATS (50 µM STAR RED-NHS)	no	NA	NA	no	Abberior STED	100x sil	UPLSAPO 100XS, 100x sil, NA 1.35, WD 0.2, correction collar (Olympus)	confocal	100 x 100	15 µs	2	1 AU				0.11		no
	d (z-STED)	Mouse organotypic hippocampal	Bl6 wt	17 DIV	coCATS (50 µM STAR RED-NHS)	no	NA	NA	no	Abberior STED	100x sil	UPLSAPO 100XS, 100x sil, NA 1.35, WD 0.2, correction collar (Olympus)	100% z-STED	50 x 50	15 µs	3	0.7 AU				0.48	68000	no
	f (confocal)	40 nm Crimson beads	NA	NA	NA	NA	NA	NA	no	Abberior STED	100x sil	UPLSAPO 100XS, 100x sil, NA 1.35, WD 0.2, correction collar (Olympus)	confocal	25 x 25	40 µs	2	0.8 AU				4.6		no
	f (z-STED)	40 nm Crimson beads	NA	NA	NA	NA	NA	NA	no	Abberior STED	100x sil	UPLSAPO 100XS, 100x sil, NA 1.35, WD 0.2, correction collar (Olympus)	100% z-STED	25 x 25	40 µs	2	0.8 AU				4.6	74200	no
Ext. data fig. 2		Mouse perfused coronal	Thy1-EGFP	adult	coCATS in vivo (10 nmol STAR RED-NHS)	Thy1-EGFP, Shank2	anti-GFP rb (1:500, 5 µg/ml), anti-Shank2 gp (1:500, 2 µg/ml)	AF 488+ anti-rb (1:500, 4 µg/ml), AF 594 anti-gp (1:300, 6.7 µg/ml)	no	Abberior STED	100x sil	UPLSAPO 100XS, 100x sil, NA 1.35, WD 0.2, correction collar (Olympus)	100% xy-STED	30 x 30	15 µs	3	0.6 AU		0.39	2.85	0.48	42700	no
Ext. data. fig. 3	SYPH1 xy-STED	Mouse perfused coronal	Bl6 wt	adult	coCATS in vivo (10 nmol STAR RED-NHS)	SYPH1	anti-SYPH1 m (1:500, 2 µg/ml)	AF594 anti-m (1:300, 6 µg/ml)	no	Abberior STED	100x sil	UPLSAPO 100XS, 100x sil, NA 1.35, WD 0.2, correction collar (Olympus)	100% xy-STED	50 x 50	15 µs	3	0.8 AU			1.98	1.53	68000	no
	SYPH1 volumetric	Mouse perfused coronal	Bl6 wt	adult	coCATS in vivo (10 nmol STAR RED-NHS)	SYPH1	anti-SYPH1 m (1:500, 2 µg/ml)	AF594 anti-m (1:300, 6 µg/ml)	no	Abberior STED	100x sil	UPLSAPO 100XS, 100x sil, NA 1.35, WD 0.2, correction collar (Olympus)	80% z-STED	50 x 50 x 50	12 µs	2	0.8 AU			2.55	0.55	74200	N2V (all channels)	4pi phase modulation (Velicky et al., 2023)
	SYNAPSIN 1/2 xy-STED	Mouse perfused coronal	Bl6 wt	adult	coCATS in vivo (10 nmol STAR RED-NHS)	SYP1	anti-SYP1 gp (1:500, 2 µg/ml)	AF594 anti-gp (1:300, 6 µg/ml)	no	Abberior STED	100x sil	UPLSAPO 100XS, 100x sil, NA 1.35, WD 0.2, correction collar (Olympus)	100% xy-STED	50 x 50	15 µs	3	0.8 AU			1.65	0.67	74200	no
	SYNAPSIN 1/2 volumetric	Mouse perfused coronal	Bl6 wt	adult	coCATS in vivo (10 nmol STAR RED-NHS)	SYP1	anti-SYP1 gp (1:500, 2 µg/ml)	AF594 anti-gp (1:300, 6 µg/ml)	no	Abberior STED	100x sil	UPLSAPO 100XS, 100x sil, NA 1.35, WD 0.2, correction collar (Olympus)	80% z-STED	50 x 50 x 50	15 µs	2	0.8 AU			1.35	0.49	74200	N2V (all channels)	4pi phase modulation (Velicky et al., 2023)
	VAMP2 xy-STED	Mouse perfused coronal	Bl6 wt	adult	coCATS in vivo (10 nmol STAR RED-NHS)	VAMP2	anti-VAMP2 m (1:500, 2 µg/ml)	AF594 anti-m (1:300, 6 µg/ml)	no	Abberior STED	100x sil	UPLSAPO 100XS, 100x sil, NA 1.35, WD 0.2, correction collar (Olympus)	100% xy-STED	40 x 40	15 µs	3	0.6 AU			1.04	0.69	128700	no
	VAMP2 volumetric	Mouse perfused coronal	Bl6 wt	adult	coCATS in vivo (10 nmol STAR RED-NHS)	VAMP2	anti-VAMP2 m (1:500, 2 µg/ml)	AF594 anti-m (1:300, 6 µg/ml)	no	Abberior STED	100x sil	UPLSAPO 100XS, 100x sil, NA 1.35, WD 0.2, correction collar (Olympus)	100% z-STED	50 x 50 x 50	15 µs	2	0.8 AU			1.04	0.46	87300	N2V (all channels)
	VGLUT1 xy-STED	Mouse perfused coronal	Bl6 wt	adult	coCATS in vivo (10 nmol STAR RED-NHS)	VGLUT1	anti-VGLUT1 rb (10 µg/ml)	AF594 anti-rb (1:300, 6 µg/ml)	no	Abberior STED	100x sil	UPLSAPO 100XS, 100x sil, NA 1.35, WD 0.2, correction collar (Olympus)	100% xy-STED	50 x 50	15 µs	2	0.7 AU			1.35	1.53	68000	no
	VGLUT1 volumetric	Mouse perfused coronal	Bl6 wt	adult	coCATS in vivo (10 nmol STAR RED-NHS)	VGLUT1	anti-VGLUT1 rb (10 µg/ml)	AF594 anti-rb (1:300, 6 µg/ml)	no	Abberior STED	100x sil	UPLSAPO 100XS, 100x sil, NA 1.35, WD 0.2, correction collar (Olympus)	100% z-STED	50 x 50 x 50	15 µs	2	0.8 AU			1.65	0.8	74200	N2V (all channels)
	VGAT xy-STED	Mouse perfused coronal	Bl6 wt	adult	coCATS in vivo (10 nmol STAR RED-NHS)	VGAT	anti-VGAT rb (1:300, 3 µg/ml)	AF594 anti-rb (1:300, 6 µg/ml)	no	Abberior STED	100x sil	UPLSAPO 100XS, 100x sil, NA 1.35, WD 0.2, correction collar (Olympus)	100% xy-STED	50 x 50	15 µs	3	0.7 AU			2.85	0.8	74200	no
	VGAT volumetric	Mouse perfused coronal	Bl6 wt	adult	coCATS in vivo (10 nmol STAR RED-NHS)	VGAT	anti-VGAT rb (1:300, 3 µg/ml)	AF594 anti-rb (1:300, 6 µg/ml)	no	Abberior STED	100x sil	UPLSAPO 100XS, 100x sil, NA 1.35, WD 0.2, correction collar (Olympus)	80% z-STED	50 x 50 x 50	12 µs	2	0.8 AU			3.13	1	74200	N2V (all channels)	4pi phase modulation (Velicky et al., 2023)
Ext. data fig. 4	MUNC13-1 xy-STED	Mouse perfused coronal	Bl6 wt	adult	coCATS in vivo (10 nmol STAR RED-NHS)	MUNC13-1	anti-MUNC13-1 gp (1:500, 2 µg/ml)	AF594 anti-gp (1:300, 6 µg/ml)	no	Abberior STED	100x sil	UPLSAPO 100XS, 100x sil, NA 1.35, WD 0.2, correction collar (Olympus)	100% xy-STED	50 x 50	15 µs	3	0.8 AU			5	0.49	55250	no
	MUNC13-1 volumetric	Mouse perfused coronal	Bl6 wt	adult	coCATS in vivo (10 nmol STAR RED-NHS)	MUNC13-1	anti-MUNC13-1 gp (1:500, 2 µg/ml)	AF594 anti-gp (1:300, 6 µg/ml)	no	Abberior STED	100x sil	UPLSAPO 100XS, 100x sil, NA 1.35, WD 0.2, correction collar (Olympus)	100% z-STED	50 x 50 x 50	15 µs	2	0.8 AU			6.3	0.49	55250	N2V (all channels)
	BASSOON xy-STED	Mouse perfused coronal	Bl6 wt	adult	coCATS in vivo (10 nmol STAR RED-NHS)	BASSOON	anti-BASSOON m (1:300, 3 µg/ml)	AF594 anti-m (1:300, 6 µg/ml)	no	Abberior STED	100x sil	UPLSAPO 100XS, 100x sil, NA 1.35, WD 0.2, correction collar (Olympus)	100% xy-STED	50 x 50	15 µs	3	0.6 AU			6.3	1.53	100500	no
	BASSOON volumetric	Mouse perfused coronal	Bl6 wt	adult	coCATS in vivo (10 nmol STAR RED-NHS)	BASSOON	anti-BASSOON m (1:300, 3 µg/ml)	AF594 anti-m (1:300, 6 µg/ml)	no	Abberior STED	100x sil	UPLSAPO 100XS, 100x sil, NA 1.35, WD 0.2, correction collar (Olympus)	100% z-STED	50 x 50 x 50	15 µs	2	0.7 AU			2.55	0.49	61420	N2V (all channels)
	HOMER1 xy-STED	Mouse perfused coronal	Bl6 wt	adult	coCATS in vivo (10 nmol STAR RED-NHS)	HOMER1	anti-HOMER1 rb (1:500, 4 µg/ml)	AF594 anti-rb (1:300, 6 µg/ml)	no	Abberior STED	100x sil	UPLSAPO 100XS, 100x sil, NA 1.35, WD 0.2, correction collar (Olympus)	100% xy-STED	50 x 50	15 µs	3	0.7 AU			2.85	0.67	68000	no
	HOMER1 volumetric	Mouse perfused coronal	Bl6 wt	adult	coCATS in vivo (10 nmol STAR RED-NHS)	HOMER1	anti-HOMER1 rb (1:500, 4 µg/ml)	AF594 anti-rb (1:300, 6 µg/ml)	no	Abberior STED	100x sil	UPLSAPO 100XS, 100x sil, NA 1.35, WD 0.2, correction collar (Olympus)	80% z-STED	50 x 50 x 50	15 µs	2	0.7 AU			2.85	0.67	68000	N2V (all channels)	4pi phase modulation (Velicky et al., 2023)
	SHANK2 xy-STED	Mouse perfused coronal	Bl6 wt	adult	coCATS in vivo (10 nmol STAR RED-NHS)	SHANK2	anti-SHANK2 gp (1:500, 2 µg/ml)	AF594 anti-gp (1:300, 6 µg/ml)	no	Abberior STED	100x sil	UPLSAPO 100XS, 100x sil, NA 1.35, WD 0.2, correction collar (Olympus)	100% xy-STED	30 x 30	20 µs	3	0.6 AU			3.76	0.49	61420	no
	SHANK2 volumetric	Mouse perfused coronal	Bl6 wt	adult	coCATS in vivo (10 nmol STAR RED-NHS)	SHANK2	anti-SHANK2 gp (1:500, 2 µg/ml)	AF594 anti-gp (1:300, 6 µg/ml)	no	Abberior STED	100x sil	UPLSAPO 100XS, 100x sil, NA 1.35, WD 0.2, correction collar (Olympus)	100% z-STED	50 x 50 x 50	15 µs	2	0.8 AU			1.98	0.49	61420	N2V (all channels)
	GEPHYRIN xy-STED	Mouse perfused coronal	Bl6 wt	adult	coCATS in vivo (10 nmol STAR RED-NHS)	GEPHYRIN	anti-GEPHYRIN m (1:500, 2 µg/ml)	AF594 anti-m (1:300, 6 µg/ml)	no	Abberior STED	100x sil	UPLSAPO 100XS, 100x sil, NA 1.35, WD 0.2, correction collar (Olympus)	100% xy-STED	30 x 30	15 µs	3	0.7 AU			0.43	0.49	74200	no
	GEPHYRIN volumetric	Mouse perfused coronal	Bl6 wt	adult	coCATS in vivo (10 nmol STAR RED-NHS)	GEPHYRIN	anti-GEPHYRIN m (1:500, 2 µg/ml)	AF594 anti-m (1:300, 6 µg/ml)	no	Abberior STED	100x sil	UPLSAPO 100XS, 100x sil, NA 1.35, WD 0.2, correction collar (Olympus)	80% z-STED	50 x 50 x 50	15 µs	2	0.7 AU			0.6	0.49	80680	N2V (all channels)	4pi phase modulation (Velicky et al., 2023)
Ext. data fig. 6	a	Mouse perfused coronal	Thy1-EGFP	adult	coCATS in vivo (10 nmol STAR RED-NHS)	GFAP	anti-GFAP m (1:500, 2 µg/ml)	AF594 anti-m (1:500, 4 µg/ml)	no	Abberior STED	100x sil	UPLSAPO 100XS, 100x sil, NA 1.35, WD 0.2, correction collar (Olympus)	80% z-STED	50 x 50 x 50	15 µs	1	0.8 AU			2.85	1.38	63877	N2V (all channels)	4pi phase modulation (Velicky et al., 2023)
Ext. data fig. 7	overview	Mouse perfused coronal	Bl6wt or Thy1-EGFP	adult	coCATS in vivo (2-10 nmol STAR RED-NHS)	Thy1-EGFP (not shown)	NA	NA	no	Abberior STED	100x sil	UPLSAPO 100XS, 100x sil, NA 1.35, WD 0.2, correction collar (Olympus)	confocal	100 x 100	15 µs	1-2	0.8-1 AU						tiling and stitching
	Caudoputamen	Mouse perfused coronal	Thy1-EGFP	adult	coCATS in vivo (10 nmol STAR RED-NHS)	no	NA	NA	no	Abberior STED	100x sil	UPLSAPO 100XS, 100x sil, NA 1.35, WD 0.2, correction collar (Olympus)	100% xy-STED	30 x 30	15 µs	3	0.6 AU				1	68000	no
	Lateral septal nucleus	Mouse perfused coronal	Thy1-EGFP	adult	coCATS in vivo (10 nmol STAR RED-NHS)	no	NA	NA	no	Abberior STED	100x sil	UPLSAPO 100XS, 100x sil, NA 1.35, WD 0.2, correction collar (Olympus)	100% xy-STED	30 x 30	15 µs	3	0.6 AU				1	74200	no
	Dentate gyrus	Mouse perfused coronal	Bl6 wt	adult	coCATS in vivo (10 nmol STAR RED-NHS)	no	NA	NA	no	Abberior STED	100x sil	UPLSAPO 100XS, 100x sil, NA 1.35, WD 0.2, correction collar (Olympus)	100% z-STED	50 x 50	10 µs	2	0.7 AU				1.53	87300	no
	CA1	Mouse perfused coronal	Thy1-EGFP	adult	coCATS in vivo (10 nmol STAR RED-NHS)	no	NA	NA	no	Abberior STED	100x sil	UPLSAPO 100XS, 100x sil, NA 1.35, WD 0.2, correction collar (Olympus)	100% xy-STED	30 x 30	15 µs	2	0.8 AU				0.67	74200	no
	CA3	Mouse perfused coronal	Thy1-EGFP	adult	coCATS in vivo (10 nmol STAR RED-NHS)	no	NA	NA	no	Abberior STED	100x sil	UPLSAPO 100XS, 100x sil, NA 1.35, WD 0.2, correction collar (Olympus)	100% xy-STED	30 x 30	15 µs	2	0.7 AU				0.67	61420	no
	Medial habenula	Mouse perfused coronal	Thy1-EGFP	adult	coCATS in vivo (10 nmol STAR RED-NHS)	no	NA	NA	no	Abberior STED	100x sil	UPLSAPO 100XS, 100x sil, NA 1.35, WD 0.2, correction collar (Olympus)	100% xy-STED	30 x 30	15 µs	3	0.6 AU				1	61420	no
	Posterior hypothalamic nucleus	Mouse perfused coronal	Thy1-EGFP	adult	coCATS in vivo (10 nmol STAR RED-NHS)	Thy1-EGFP (not shown)	NA	NA	no	Abberior STED	100x sil	UPLSAPO 100XS, 100x sil, NA 1.35, WD 0.2, correction collar (Olympus)	100% xy-STED	30 x 30	15 µs	3	0.6 AU		6.7		1.38	68000	no
	Pons	Mouse perfused coronal	Thy1-EGFP	adult	coCATS in vivo (10 nmol STAR RED-NHS)	Thy1-EGFP (not shown)	NA	NA	no	Abberior STED	100x sil	UPLSAPO 100XS, 100x sil, NA 1.35, WD 0.2, correction collar (Olympus)	100% xy-STED	30 x 30	15 µs	2	0.6 AU		15.8		2.33	48870	no
	Central lobule	Mouse perfused coronal	Thy1-EGFP	adult	coCATS in vivo (10 nmol STAR RED-NHS)	no	NA	NA	no	Abberior STED	100x sil	UPLSAPO 100XS, 100x sil, NA 1.35, WD 0.2, correction collar (Olympus)	100% xy-STED	30 x 30	15 µs	2	0.6 AU				2.33	48870	no
Ext. data fig. 8	a	Mouse perfused coronal	Bl6 wt	adult	rCATS (5 µg/ml WGA CF633)	no	NA	NA	no	Sp8 up	10x air	HC PL Fluotar, 10x air, NA 0.30, WD 11.0 (Leica)	confocal	445 x 445	NA	NA	1.0 AU				x		no
	b (confocal data)	Mouse perfused coronal	Bl6 wt	adult	rCATS (5 µg/ml WGA AF594 or CF633)	no	NA	NA	no	Abberior STED	100x sil	UPLSAPO 100XS, 100x sil, NA 1.35, WD 0.2, correction collar (Olympus)	confocal	100 x 100	15 µs	1	1.0 AU				x		tiling & stitching
	c (xy-STED data)	Mouse perfused coronal	Bl6 wt	adult	rCATS (5 µg/ml WGA AF594 or CF633)	no	NA	NA	no	Abberior STED	100x sil	UPLSAPO 100XS, 100x sil, NA 1.35, WD 0.2, correction collar (Olympus)	xy-STED	30 x 30 or 50 x 50	15 µs	2-3	0.7-0.9			1.65-1.98	1.1-5.5	48870-74200	no
Ext.data fig. 9	a	Mouse perfused coronal	Bl6 wt	adult	coCATS in vivo (10 nmol STAR RED-NHS) + rCATS (5 µg/ml WGA AF594)	no	NA	NA	no	Abberior STED	100x sil	UPLSAPO 100XS, 100x sil, NA 1.35, WD 0.2, correction collar (Olympus)	100% xy-STED	30 x 30	15 µs	2	0.8 AU			5	1.38	74200
	b	Mouse perfused coronal	Bl6 wt	adult	coCATS in vivo (10 nmol STAR RED-NHS) + rCATS (5 µg/ml WGA AF594)	no	NA	NA	no	Abberior STED	100x sil	UPLSAPO 100XS, 100x sil, NA 1.35, WD 0.2, correction collar (Olympus)	80% z-STED	50 x 50 x 50	20 µs	1	0.8 AU			5	0.94	48870	N2V (all channels)	4pi phase modulation (Velicky et al., 2023)
	c	Mouse perfused coronal	Bl6 wt	adult	coCATS in vivo (10 nmol AF594-NHS) + rCATS (5 µg/ml WGA CF633)	no	NA	NA	no	Abberior STED	100x sil	UPLSAPO 100XS, 100x sil, NA 1.35, WD 0.2, correction collar (Olympus)	100% z-STED	50 x 50 x 50	15 µs	2	0.8 AU			1.65	5.55	80680	N2V (all channels)
Ext. data fig. 10		Human cerebral organoid	C3E15	83 DIV	coCATS (40 µm Atto 643-NHS)	DAPI (not shown)	NA	NA	no	Abberior STED	100x sil	UPLSAPO 100XS, 100x sil, NA 1.35, WD 0.2, correction collar (Olympus)	100% z-STED	60 x 60 x 60	10 µs	4	0.9 AU				2.33	74200	N2V, CLAHE99-256-1.5 & histogram equalization for vis.
Suppl fig. 1	a (AF488 NHS)	Mouse organotypic hippocampal	Bl6 wt	29 DIV	coCATS (40 µm AF488-NHS)	no	NA	NA	no	Abberior STED	100x sil	UPLSAPO 100XS, 100x sil, NA 1.35, WD 0.2, correction collar (Olympus)	confocal	100 x 100	15 µs	2	1 AU		0.3				no
	a (AF546 NHS)	Mouse organotypic hippocampal	Bl6 wt	29 DIV	coCATS (40 µm AF546-NHS)	no	NA	NA	no	Abberior STED	100x sil	UPLSAPO 100XS, 100x sil, NA 1.35, WD 0.2, correction collar (Olympus)	confocal	100 x 100	15 µs	2	0.9 AU			0.73			no
	a (AF594 NHS)	Mouse organotypic hippocampal	Bl6 wt	29 DIV	coCATS (40 µm AF594-NHS)	no	NA	NA	no	Abberior STED	100x sil	UPLSAPO 100XS, 100x sil, NA 1.35, WD 0.2, correction collar (Olympus)	confocal	100 x 100	15 µs	2	0.9 AU			0.73			no
	a (Atto 643 NHS)	Mouse organotypic hippocampal	Bl6 wt	17 DIV	coCATS (50 uM Atto 643 NHS)	no	NA	NA	no	Abberior STED	100x sil	UPLSAPO 100XS, 100x sil, NA 1.35, WD 0.2, correction collar (Olympus)	confocal	100 x 100	15 µs	1	0.6 AU				x		no
	a (STAR RED NHS)	Mouse organotypic hippocampal	Bl6 wt	16 DIV	coCATS (40 µM STAR RED NHS)	no	NA	NA	no	Abberior STED	100x sil	UPLSAPO 100XS, 100x sil, NA 1.35, WD 0.2, correction collar (Olympus)	confocal	100 x 100	20 µs	1	0.6 AU				x		no
	b (NHS-sulfo-DBCO)	Mouse organotypic hippocampal	Bl6 wt	21 DIV	coCATS (200 µM NHS-sulfo-DBCO)	DAPI (not shown)	NA	STAR 580-azide (10 µM)	no	Abberior STED	100x sil	UPLSAPO 100XS, 100x sil, NA 1.35, WD 0.2, correction collar (Olympus)	confocal	100 x 100	10 µs	1	1 AU			x			no
	b (NHS-sulfo-biotin)	Mouse organotypic hippocampal	Bl6 wt	16 DIV	coCATS (1 mM NHS-sulfo-biotin)	no	NA	STAR 635P-neutravidin (6 µg/ml)	no	Abberior STED	100x sil	UPLSAPO 100XS, 100x sil, NA 1.35, WD 0.2, correction collar (Olympus)	confocal	100 x 100	10 µs	1	1 AU				x		no
	c (NHS-PEG4-DBCO)	Mouse organotypic hippocampal	Bl6 wt	30 DIV	coCATS (50 µM NHS-PEG4-DBCO)	no	NA	STAR 580-azide (20 µM)	no	Abberior STED	100x sil	UPLSAPO 100XS, 100x sil, NA 1.35, WD 0.2, correction collar (Olympus)	confocal	100 x 100	10 µs	1	1 AU			x			no
	c (NHS-PEG12-DBCO)	Mouse organotypic hippocampal	Thy1-EGFP	20 DIV	coCATS (200 µM NHS-PEG12-DBCO)	DAPI and Thy1-EGFP (not shown)	NA	Atto 643-azide (20 µM)	no	Abberior STED	100x sil	UPLSAPO 100XS, 100x sil, NA 1.35, WD 0.2, correction collar (Olympus)	confocal	100 x 100	20 µs	1	0.5 AU				x		no
	c (NHS-PEG12-BCN)	Mouse organotypic hippocampal	Thy1-EGFP	15 DIV	coCATS (250 µM NHS-PEG12-BCN)	no	NA	Atto 643-azide (33.3 µM)	no	Abberior STED	100x sil	UPLSAPO 100XS, 100x sil, NA 1.35, WD 0.2, correction collar (Olympus)	confocal	100 x 100	20 µs	1	0.6 AU				x		no
	c (NHS-PEG12-biotin)	Mouse organotypic hippocampal	PSD95-HaloTag	DIV17	coCATS (250 µM NHS-PEG12-biotin)	no	NA	STAR RED-streptavidin (3.3 µg/ml)	no	Abberior STED	100x sil	UPLSAPO 100XS, 100x sil, NA 1.35, WD 0.2, correction collar (Olympus)	confocal	100 x 100	15 µs	2	1 AU				x		no
	d (Atto 643 maleimide)	Mouse organotypic hippocampal	Thy1-EGFP	24 DIV	coCATS (11.5 µM Atto 643-maleimide)	DAPI and Thy1-EGFP (not shown)	NA	NA	no	Abberior STED	100x sil	UPLSAPO 100XS, 100x sil, NA 1.35, WD 0.2, correction collar (Olympus)	confocal	100 x 100	20 µs	1	0.6 AU				x		no
	d (Maleimide-PEG11-biotin)	Mouse organotypic hippocampal	Thy1-EGFP	20 DIV	coCATS (200 µM Maleimide-PEG11-biotin)	DAPI (not shown)	NA	Atto 643-streptavidin (4 µg/ml)	no	Abberior STED	100x sil	UPLSAPO 100XS, 100x sil, NA 1.35, WD 0.2, correction collar (Olympus)	confocal	100 x 100	20 µs	1	0.5 AU				x		no
	e (TFP-PEG12-biotin)	Mouse organotypic hippocampal	Bl6 wt	29 DIV	coCATS (250 µM TFP-PEG12-NHS)	no	NA	STAR RED-streptavidin (4 µg/ml)	no	Abberior STED	100x sil	UPLSAPO 100XS, 100x sil, NA 1.35, WD 0.2, correction collar (Olympus)	confocal	100 x 100	15 µs	2	1 AU				x		no
	e (PFP-PEG36-biotin)	Mouse organotypic hippocampal	Bl6 wt	29 DIV	coCATS (250 µM PFP-PEG36-NHS)	no	NA	STAR RED-streptavidin (4 µg/ml)	no	Abberior STED	100x sil	UPLSAPO 100XS, 100x sil, NA 1.35, WD 0.2, correction collar (Olympus)	confocal	100 x 100	15 µs	1	1 AU				x		no
Suppl. fig. 2		Perfused coronal	Thy1-EGFP	adult	coCATS in vivo (10 nmol STAR RED-NHS)	DAPI, Thy1-EGFP (not shown)	NA	NA	no	Dragonfly	10x air	CFI P-Apo 10x Lambda / NA 0.45 / WD 4.0 mm (Nikon, MRD00105)	spinning disc	2412 x 2412	NA	NA	40 µm	x			x		tiling and stitching
Suppl. fig. 3		Perfused coronal	Thy1-EGFP	adult	coCATS in vivo (10 nmol STAR RED-NHS)	Bassoon	anti-Basson m (1:300, 3.3 µg/ml)	AF594 anti-m (1:500, 4 µg/ml)	no	Abberior STED	100x sil	UPLSAPO 100XS, 100x sil, NA 1.35, WD 0.2, correction collar (Olympus)	100% z-STED	50 x 50 x 50	15 µs	2	0.7 AU			2.55	0.48	61420	N2V
Suppl. fig. 4	see corresponding datasets in main figures
Suppl. fig. 5	see Fig. 2
Suppl. fig. 6	a (confocal)	Mouse perfused coronal	Thy1-EGFP	adult	coCATS in vivo (10 nmol STAR RED-NHS)	SHANK2	anti-SHANK2 gp (1:500, 2 µg/ml)	AF594 anti-gp (1:500, 4 µg/ml)	no	Abberior STED	100x sil	UPLSAPO 100XS, 100x sil, NA 1.35, WD 0.2, correction collar (Olympus)	cofocal	30 x 30	15 µs	2	0.8 AU			1.04	0.19		no
	a (xy-STED)	Mouse perfused coronal	Thy1-EGFP	adult	coCATS in vivo (10 nmol STAR RED-NHS)	SHANK2	anti-SHANK2 gp (1:500, 2 µg/ml)	AF594 anti-gp (1:500, 4 µg/ml)	no	Abberior STED	100x sil	UPLSAPO 100XS, 100x sil, NA 1.35, WD 0.2, correction collar (Olympus)	100% xy-STED	30 x 30	15 µs	2	0.8 AU			6.26	2.33	128700	no
	a (z-STED)	Mouse perfused coronal	Thy1-EGFP	adult	coCATS in vivo (10 nmol STAR RED-NHS)	SHANK2	anti-SHANK2 gp (1:500, 2 µg/ml)	AF594 anti-gp (1:500, 4 µg/ml)	no	Abberior STED	100x sil	UPLSAPO 100XS, 100x sil, NA 1.35, WD 0.2, correction collar (Olympus)	100% z-STED	30 x 30	15 µs	2	0.8 AU			6.26	2.33	128700	no
	d (confocal)	Mouse perfused coronal	Thy1-EGFP	adult	coCATS in vivo (10 nmol STAR RED-NHS)	SHANK2	anti-SHANK2 gp (1:500, 2 µg/ml)	AF594 anti-gp (1:500, 4 µg/ml)	no	Abberior STED	100x sil	UPLSAPO 100XS, 100x sil, NA 1.35, WD 0.2, correction collar (Olympus)	confocal	40 x 40	15 µs	2	0.8 AU			1.22	0.19		no	xz-scan
	d (xy-STED)	Mouse perfused coronal	Thy1-EGFP	adult	coCATS in vivo (10 nmol STAR RED-NHS)	SHANK2	anti-SHANK2 gp (1:500, 2 µg/ml)	AF594 anti-gp (1:500, 4 µg/ml)	no	Abberior STED	100x sil	UPLSAPO 100XS, 100x sil, NA 1.35, WD 0.2, correction collar (Olympus)	100% xy-STED	40 x 40	15 µs	2	0.8 AU			5	1.68	128700	no	xz-scan
	d (z-STED)	Mouse perfused coronal	Thy1-EGFP	adult	coCATS in vivo (10 nmol STAR RED-NHS)	SHANK2	anti-SHANK2 gp (1:500, 2 µg/ml)	AF594 anti-gp (1:500, 4 µg/ml)	no	Abberior STED	100x sil	UPLSAPO 100XS, 100x sil, NA 1.35, WD 0.2, correction collar (Olympus)	100% z-STED	40 x 40	15 µs	2	0.8 AU			5	1	128700	no	xz-scan
	g	Mouse perfused coronal	Thy1-EGFP	adult	coCATS in vivo (10 nmol STAR RED-NHS)	no	NA	NA	no	Abberior STED	100x sil	UPLSAPO 100XS, 100x sil, NA 1.35, WD 0.2, correction collar (Olympus)	100% z-STED	50 x 50	16 µs	2	0.8 AU				0.49-1.53	74200	no	xz-scan
Suppl. fig. 8	a, c, e, g, i (STED)	Mouse perfused coronal	Thy1-EGFP	adult	coCATS in vivo (10 nmol STAR RED-NHS)	Bassoon, Thy1-EGFP (not shown)	anti-Basson m (1:300, 3.3 µg/ml)	STAR 580 anti-m (1:100, 10 µg/ml)	no	Abberior STED	100x sil	UPLSAPO 100XS, 100x sil, NA 1.35, WD 0.2, correction collar (Olympus)	100% z-STED	50 x 50 x 50	15 µs	2	0.7 AU		1.86	2.85	0.43	48870	N2V in CATS channel
	e (confocal)	Mouse perfused coronal	Bl6 wt	adult	coCATS in vivo (2 nmol STAR RED-NHS)	Bassoon, Shank2	anti-Bassoon m (1:300, 3.3 µg/ml), anti-Shank2 gp (1:300, 3.3 µg/ml)	AF488 anti-m (1:300, 6 µg/ml), AF594 anti-gp (1:300, 6 µg/ml)	no	Abberior STED	100x sil	UPLSAPO 100XS, 100x sil, NA 1.35, WD 0.2, correction collar (Olympus)	100% z-STED	50 x 50 x 50	15 µs	2	0.8 AU		5.35	2.55	0.43	42700	N2V in CATS channel
Suppl. fig. 9	a	Mouse organotypic hippocampal	Bl6 wt	16-20 DIV	coCATS (50 µM STAR RED-NHS)	positive cell (Lucifer yellow)	NA	NA	no	Dragonfly	40x water	Apochromat LWD λS 40x / 1.15 Water 0.60 mm (Nikon, MRD77410)	spinning disk	150 x 150 x 300	NA	NA	25 µm	x			x		tiling and stitching	405 nm excitation, GFP emission filter
	b (DG granule cell)	Mouse organotypic hippocampal	Bl6 wt	16 DIV	coCATS (50 µM STAR RED-NHS)	positive cell (Lucifer yellow)	NA	NA	no	Abberior STED	100x sil	UPLSAPO 100XS, 100x sil, NA 1.35, WD 0.2, correction collar (Olympus)	100% z-STED	50 x 50 x 50	15 µs	2	0.8 AU	6.8			0.43	48870	N2V	stacks acquired consecutively to avoid bleaching of Lucifer yellow; Lucifer yellow combined from two detection channels (DAPI and GFP) to enhance signal
	b (CA1 PN)	Mouse organotypic hippocampal	Bl6 wt	16 DIV	coCATS (50 µM STAR RED-NHS)	positive cell (Lucifer yellow)	NA	NA	no	Abberior STED	100x sil	UPLSAPO 100XS, 100x sil, NA 1.35, WD 0.2, correction collar (Olympus)	100% z-STED	50 x 50 x 50	15 µs	2	0.8 AU	6.8			0.48	55250	N2V	stacks acquired consecutively to avoid bleaching of Lucifer yellow; Lucifer yellow combined from two detection channels (DAPI and GFP) to enhance signal
	b (CA3 interneuron)	Mouse organotypic hippocampal	Bl6 wt	16 DIV	coCATS (50 µM STAR RED-NHS)	positive cell (Lucifer yellow)	NA	NA	no	Abberior STED	100x sil	UPLSAPO 100XS, 100x sil, NA 1.35, WD 0.2, correction collar (Olympus)	100% z-STED	50 x 50 x 50	15 µs	2	0.8 AU	6.8			0.43	48870	N2V	stacks acquired consecutively to avoid bleaching of Lucifer yellow; Lucifer yellow combined from two detection channels (DAPI and GFP) to enhance signal
	b (CA3 PN)	Mouse organotypic hippocampal	Bl6 wt	20 DIV	coCATS (50 µM STAR RED-NHS)	positive cell (Lucifer yellow)	NA	NA	no	Abberior STED	100x sil	UPLSAPO 100XS, 100x sil, NA 1.35, WD 0.2, correction collar (Olympus)	100% z-STED	50 x 50 x 50	15 µs	2	0.8 AU	16.5			0.67	61420	N2V	stacks acquired consecutively to avoid bleaching of Lucifer yellow; Lucifer yellow combined from two detection channels (DAPI and GFP) to enhance signal
Suppl. fig. 11	see Fig. 3g
Suppl. fig. 12	see Fig. 4c
Suppl. fig. 13	see Fig. 4c
Suppl. fig. 14	a-b	Mouse perfused coronal	Thy1-EGFP	adult	coCATS in vivo (10 nmol STAR RED-NHS)	Thy1-EGFP	anti-GFP rb (1:500, 5 µg/ml)	AF594 anti-rb (1:500, 4 µg/ml)	no	Abberior STED	100x sil	UPLSAPO 100XS, 100x sil, NA 1.35, WD 0.2, correction collar (Olympus)	80% z-STED	40 x 40 x 40	13 µs	2	0.7 AU			0.36	1.38	100500	N2V (all channels)	4pi phase modulation (Velicky et al., 2023)
Suppl. fig. 15	a	Mouse perfused coronal	Bl6 wt	adult	coCATS in vivo (2 nmol STAR RED-NHS)	DAPI	NA	NA	no	Dragonfly	10x air	CFI P-Apo 10x Lambda / NA 0.45 / WD 4.0 mm (Nikon, MRD00105)	spinning disc	2412 x 2412	NA	NA	40 µm	x			x		tiling and stitching
	b	Mouse perfused coronal	Bl6 wt	adult	coCATS in vivo (2 nmol STAR RED-NHS)	DAPI	NA	NA	no	Abberior STED	100x sil	UPLSAPO 100XS, 100x sil, NA 1.35, WD 0.2, correction collar (Olympus)	confocal	100 x 100	15 µs	1	1 AU	x			x		tiling and stitching
	c	Mouse perfused coronal	Bl6 wt	adult	coCATS in vivo (2 nmol STAR RED-NHS)	DAPI	NA	NA	no	Abberior STED	60x water	UPLSAPO 60XW, 60x water, NA 1.2, WD 0.28 (Olympus)	confocal	100 x 100	15 µs	1	0.5 AU	x			x		tiling and stitching
	d (overview)	Mouse perfused coronal	Bl6 wt	adult	coCATS in vivo (2 nmol STAR RED-NHS)	DAPI	NA	NA	no	Abberior STED	100x sil	UPLSAPO 100XS, 100x sil, NA 1.35, WD 0.2, correction collar (Olympus)	confocal	100 x 100	15 µs	1	1 AU	x			x		tiling and stitching
	d (high res)	Mouse perfused coronal	Bl6 wt	adult	coCATS in vivo (2 nmol STAR RED-NHS)	DAPI	NA	NA	no	Abberior STED	100x sil	UPLSAPO 100XS, 100x sil, NA 1.35, WD 0.2, correction collar (Olympus)	100% xy-STED	30 x 30	15 µs	2	0.8 AU				0.67	48870	no
Suppl. fig. 16		Mouse perfused coronal	Bl6 wt	adult	coCATS in vivo (10 nmol STAR RED-NHS)	Fluoromyelin	NA	NA	no	Abberior STED	100x sil	UPLSAPO 100XS, 100x sil, NA 1.35, WD 0.2, correction collar (Olympus)		30 x 30	15 µs	3	0.8 AU			5.35	3.8	61420
Suppl. fig. 17	a (VLL)	Mouse perfused coronal	Thy-EGFP	adult	NA	Thy1-EGFP and WGA (not shown)	VLL (5 µg/ml VLL-biotin), WGA-CF633 (4 µg/ml)	AF594-streptavidin (4 µg/ml)	no	Abberior STED	60x water	UPLSAPO 60XW, 60x water, NA 1.2, WD 0.28 (Olympus)	confocal	100 x 100	20 µs	1	1 AU						no
	a (WFL)	Mouse perfused coronal	Thy-EGFP	adult	NA	DAPI and Thy1-EGFP and WGA (not shown)	WFL (8 µg/ml WFL-biotin), WGA-CF633 (8 µg/ml)	AF594-streptavidin (4 µg/ml)	no	Abberior STED	60x water	UPLSAPO 60XW, 60x water, NA 1.2, WD 0.28 (Olympus)	confocal	100 x 100	20 µs	2	0.6 AU	x	x	x	x		no
	a (LEL)	Mouse perfused coronal	Thy-EGFP	adult	NA	Thy-EGFP and WGA (not shown)	LEL (2.5 µg/ml LEL Dylight 594), WGA-CF633 (6.7 µg/ml)	NA	no	Abberior STED	60x water	UPLSAPO 60XW, 60x water, NA 1.2, WD 0.28 (Olympus)	confocal	100 x 100	20 µs	2	0.6 AU		x	x	x		no
	a (PHA-L)	Mouse perfused coronal	Thy-EGFP	adult	NA	Thy1-EGFP and WGA (not shown)	PHA-L (5 µg/ml PHA-L-biotin), WGA-CF633 (4 µg/ml)	AF594-streptavidin (4 µg/ml)	no	Abberior STED	60x water	UPLSAPO 60XW, 60x water, NA 1.2, WD 0.28 (Olympus)	confocal	100 x 100	20 µs	1	1 AU		x	x	x		no
	a (PHA-E)	Mouse perfused coronal	Thy-EGFP	adult	NA	Thy1-EGFP and WGA (not shown)	PHA-E (5 µg/ml PHA-E-biotin), WGA-CF633 (4 µg/ml)	AF594-streptavidin (4 µg/ml)	no	Abberior STED	60x water	UPLSAPO 60XW, 60x water, NA 1.2, WD 0.28 (Olympus)	confocal	100 x 100	20 µs	1	1 AU		x	x	x		no
	a (Jacalin)	Mouse perfused coronal	Thy-EGFP	adult	NA	Thy1-EGFP and WGA (not shown)	Jacalin (5 µg/ml Jacalin-biotin), WGA-CF633 (4 µg/ml)	AF594-streptavidin (4 µg/ml)	no	Abberior STED	60x water	UPLSAPO 60XW, 60x water, NA 1.2, WD 0.28 (Olympus)	confocal	100 x 100	20 µs	1	1 AU		x	x	x		no
	a (Concanavalin A)	Mouse perfused coronal	Thy-EGFP	adult	NA	Thy1-EGFP and WGA (not shown)	Concanavalin A (5 µg/ml Jacalin-biotin), WGA-CF633 (4 µg/ml)	AF594-streptavidin (4 µg/ml)	no	Abberior STED	60x water	UPLSAPO 60XW, 60x water, NA 1.2, WD 0.28 (Olympus)	confocal	100 x 100	20 µs	1	1 AU		x	x	x		no
	a (WGA)	Mouse perfused coronal	Thy-EGFP	adult	rCATS (2 µg/ml WGA-CF633)	Thy-EGFP (not shown)	NA	NA	no	Abberior STED	60x water	UPLSAPO 60XW, 60x water, NA 1.2, WD 0.28 (Olympus)	confocal	100 x 100	15 µs	2	0.6 AU	x			x		no
	b (HABP)	Mouse perfused coronal	Bl6 wt	adult	NA	DAPI (not shown)	HABP-biotin (10 µg/ml)	AF488-avidin (20 µg/ml)	no	LSM800	40x water	Plan-Apochromat 40x/1.2 Water, WD=0.28 mm (Zeiss)	confocal	82 x 82	NA	NA	1 AU	x			x		no
Suppl. fig. 18	a-c	Mouse perfused coronal	Thy1-EGFP	adult	rCATS (4 µg/ml WGA-CF633)	Thy1-EGFP	NA	NA	no	Abberior STED	60x water	UPLSAPO 60XW, 60x water, NA 1.2, WD 0.28 (Olympus)	80% z-STED	50 x 50	20 µs	4	0.75 AU		0.08		0.6	55250	no	4pi phase modulation (Velicky et al., 2023)
	d	Mouse perfused coronal	Prox1-EGFP wt	adult	rCATS (6.7 µg/ml WGA-CF633)	Fluoromyelin	Fluoromyelin (1:300, NA)	NA	no	Abberior STED	100x sil	UPLSAPO 100XS, 100x sil, NA 1.35, WD 0.2, correction collar (Olympus)	100% xy-STED	30 x 30	15 µs	2	0.8 AU		2.02		2.33	48870	no
	e	Mouse perfused coronal	Thy1-EGFP	adult	rCATS (2 µg/ml WGA-CF633)	Thy1-EGFP	NA	NA	no	Abberior STED	100x sil	UPLSAPO 100XS, 100x sil, NA 1.35, WD 0.2, correction collar (Olympus)	80% z-STED	50 x 50 x 50	20 µs	1	0.6 AU		0.39		2.56	87300	N2V	split detection & 4pi phase modulation (Velicky et al., 2023)
Suppl. fig. 19	a-d	Mouse perfused coronal	Bl6 wt	adult	rCATS (5 µg/ml WGA-CF633)	BASSOON, SHANK2	anti-BASSOON m (1:300, 3 µg/ml), anti-SHANK2 gp (1:300, 3 µg/ml)	AF488 anti-m (1:300, 6 µg/ml), AF594 anti-gp (1:300, 6 µg/ml)	no	Abberior STED	100x sil	UPLSAPO 60XW, 60x water, NA 1.2, WD 0.28 (Olympus)	100% xy-STED	50 x 50 x 50	15 µs	1	0.9 AU		0.98	3.13	2.72	48870	N2V (all channels)
Suppl. fig. 20	a (transcardial)	Mouse perfused coronal	Bl6 wt	adult	rCATS (5 µg/ml WGA-AF594)	no	NA	NA	no	Abberior STED	100x sil	UPLSAPO 60XW, 60x water, NA 1.2, WD 0.28 (Olympus)	100% xy-STED	30 x 30	15 µs	3	0.8 AU			2.55		68000	no
	a (immersion)	Mouse perfused coronal	Bl6 wt	adult	rCATS (5 µg/ml WGA-AF594)	no	NA	NA	no	Abberior STED	100x sil	UPLSAPO 100XS, 100x sil, NA 1.35, WD 0.2, correction collar (Olympus)	100% xy-STED	30 x 30	15 µs	3	0.8 AU			1.65		48870	no
	b	Mouse perfused coronal	Bl6 wt	adult	rCATS (5 µg/ml WGA-CF633)	NEUN (no shown)	anti-NEUN gp (1:500, 2 µg/ml)	AF594 anti-gp (1:500, 4 µg/ml)	no	Sp8 inv	20x multi	HC PL APO 20x multi-immersion (CS2), NA 0.75, WD 0,67	confocal	161 x 161	NA	NA	1.0 AU				x		no	xz-scan, CUBIC2-cleared
	c	Mouse perfused coronal	Bl6 wt	adult	rCATS (5 µg/ml WGA-CF633)	NEUN (no shown)	anti-NEUN gp (1:500, 2 µg/ml)	AF594 anti-gp (1:500, 4 µg/ml)	no	Abberior STED	100x sil	UPLSAPO 100XS, 100x sil, NA 1.35, WD 0.2, correction collar (Olympus)	100% xy-STED	30 x 30	20 µs	1	0.8 AU				3.8	61420	no
	d	Mouse perfused coronal	Bl6 wt	adult	rCATS (5 µg/ml WGA-CF633)	NEUN	anti-NEUN gp (1:500, 2 µg/ml)	AF594 anti-gp (1:500, 4 µg/ml)	no	Abberior STED	100x sil	UPLSAPO 100XS, 100x sil, NA 1.35, WD 0.2, correction collar (Olympus)	100% z-STED	50 x 50	20 µs	1	08 AU			3.13	2.72	74200	no	xz-scan
Suppl. fig. 21	a	Mouse organotypic hippocampal	Bl6 wt	25 DIV	coCATS (1 mM NHS-PEG12-biotin)	no	NA	STAR 635P-neutravidin (5 µg/ml )	X4 proExM	Sp8 inv	40x water	HC PL APO 40x/1.10 W CORR CS2, WD 0.65mm – water immersion (Correction collar for use with 0.14­ – 0.18 mm coverglass, Leica)	confocal	71 x 71 x 423	NA	NA	1 AU				x		N2V
	b	Mouse organotypic hippocampal	Bl6 wt	25 DIV	coCATS (1 mM NHS-PEG12-biotin)	no	NA	STAR 635P-neutravidin (5 µg/ml )	X4 proExM	Sp8 inv	40x water	HC PL APO 40x/1.10 W CORR CS2, WD 0.65mm – water immersion (Correction collar for use with 0.14­ – 0.18 mm coverglass, Leica)	confocal	71 x 71	NA	NA	1 AU				x		Gaussian blur 1 pixel
Suppl. fig. 22	b (X4 proExM, AcX)	Mouse perfused coronal	Thy1-EGFP	adult	rCATS (7.7 µg/ml WGA-CF633)	DAPI and Thy1-EGFP (not shown)	NA	NA	X4 proExM	Sp8 inv	40x water	HC PL APO 40x/1.10 W CORR CS2, WD 0.65mm – water immersion (Correction collar for use with 0.14­ – 0.18 mm coverglass, Leica)	confocal	142 x 142	NA	1	1 AU	x	x		x		no
	b (X4 proExM, NAS)	Mouse perfused coronal	Thy1-EGFP	adult	rCATS (7.7 µg/ml WGA-CF633)	DAPI (not shown)	NA	NA	X4 proExM	Sp8 inv	40x water	HC PL APO 40x/1.10 W CORR CS2, WD 0.65mm – water immersion (Correction collar for use with 0.14­ – 0.18 mm coverglass, Leica)	confocal	142 x 142	NA	1	1 AU	x			x		no
	b (X4 proExM, strept acryl)	Mouse perfused coronal	Thy1-EGFP	adult	rCATS (10 µg/ml WGA-biotin)	NA	NA	Strept-acrylamide (10 µg/ml) + 8.3 µg/ml Atto 643-biotin)	X4 proExM	Dragonfly	40x water	Apochromat LWD λS 40x / 1.15 Water 0.60 mm (Nikon, MRD77410)	spinning disc	151 x 151	NA	1	1 AU				x		no
	b (MAP, no anchor)	Mouse perfused coronal	Bl6 wt	adult	rCATS (4 µg/ml WGA-CF633)	DAPI (not shown)	NA	NA	MAP	Sp8 inv	40x water	HC PL APO 40x/1.10 W CORR CS2, WD 0.65mm – water immersion (Correction collar for use with 0.14­ – 0.18 mm coverglass, Leica)	confocal	142 x 142	NA	1	1 AU	x			x		no
	b (MAP, AcX)	Mouse perfused coronal	Prox1-EGFP	adult	rCATS (7.7 µg/ml WGA-CF633)	DAPI (not shown)	NA	NA	MAP	Sp8 inv	40x water	HC PL APO 40x/1.10 W CORR CS2, WD 0.65mm – water immersion (Correction collar for use with 0.14­ – 0.18 mm coverglass, Leica)	confocal	142 x 142	NA	1	1 AU	x			x		no
	b (MAP, NAS)	Mouse perfused coronal	Prox1-EGFP	adult	rCATS (7.7 µg/ml WGA-CF633)	DAPI (not shown)	NA	NA	MAP	Sp8 inv	40x water	HC PL APO 40x/1.10 W CORR CS2, WD 0.65mm – water immersion (Correction collar for use with 0.14­ – 0.18 mm coverglass, Leica)	confocal	142 x 142	NA	1	1 AU	x			x		no
	b (MAP, strept acryl)	Mouse perfused coronal	Prox1-EGFP	adult	rCATS (10 µg/ml WGA-biotin)	DAPI (not shown)	NA	Strept-acrylamide (4 µg/ml) + 4 µg/ml Atto 643-biotin)	MAP	Sp8 inv	40x water	HC PL APO 40x/1.10 W CORR CS2, WD 0.65mm – water immersion (Correction collar for use with 0.14­ – 0.18 mm coverglass, Leica)	confocal	142 x 142	NA	1	1 AU	x			x		no
	c	Mouse perfused coronal	Thy1-EGFP	adult	rCATS (10 µg/ml WGA-biotin)	DAPI, Thy1-EGFP	anti-GFP m (1:250, 4 µg/ml)	AF488 anti-m (1:250, 8 µg/ml), strept-acrylamide (10 µg/ml) + Atto 643-biotin (8.3 µg/ml)	X4 proExM	Sp8 inv	40x water	HC PL APO 40x/1.10 W CORR CS2, WD 0.65mm – water immersion (Correction collar for use with 0.14­ – 0.18 mm coverglass, Leica)	confocal	142 x 142	NA	1	1 AU	x	x		x		tiling and stitching
Suppl. fig. 23		Mouse perfused coronal	Thy1-EGFP	adult	rCATS (16.7 µg/ml WGA-biotin)	Thy1-EGFP	anti-GFP rb (1:400, 5 µg/ml)	AF488 anti-rb (1:400, 5 µg/ml), strept-acrylamide (20 µg/ml) + Atto 643 biotin (6 µg/ml)	X4 proExM	Dragonfly	20x water	CFI P-Apochromat 20x NA 0.95 / WD 0.95 mm – Water (Nikon, MRD77200)	spinning disc	603 x 603	NA	1	40 µm		x		x		tiling and stitching
Suppl. fig. 24		Human clinical epileptic	NA	NA	rCATS (6 µg/mlWGA CF633)	DAPI, MAP2, Homer1	anti-Syph1 m (1:500, 2 µg/ml), anti-MAP2 gp (1:1000, 1 µg/ml)	AF488 anti-rb (1:500, 4 ug/ml, AF594 anti-gp (1:500, 4 ug/ml)	no	Dragonfly	20x air	CFI P-Apo 20X Lambda / NA 0.75 / WD 1.00 mm (Nikon, MRD00205)	spinning disc	150 x 150	NA	NA	40 µm	x	x	x	x		tiling + stitching
Suppl. fig. 25	a	Human, FFPE, postmortem	NA	adult	rCATS (5 µg/ml WGA-CF633)	no	NA	NA	no	Sp8 up	10x air	HC PL Fluotar, 10x air, NA 0.30, WD 11.0 (Leica)	confocal	891 x 891	NA	1	1.0 AU				x		no
	b	Human, FFPE, postmortem	NA	adult	NA	H&E	NA	NA	no	NanoZoomer	40x oil	NA	slide scanner	228 x 228
Suppl. fig. 26	a-b	Human, FFPE, biopsy	MOGAD	adult	rCATS (5 µg/ml WGA-CF633)	MOG	anti-MOG m (1:500)	AF488 anti-m (1:500, 4 ug/ml)	no	Abberior STED	100x sil	UPLSAPO 60XW, 60x water, NA 1.2, WD 0.28 (Olympus)	xy-STED	30 x 30	15 µs	2	0.8 AU		0.78		1	61420	no
	c	Human, FFPE, biopsy	MOGAD	adult	NA	Luxol Fast Blue	NA	NA	no	NanoZoomer	40x oil	NA	slide scanner	228 x 228
	d-e	Human, FFPE, biopsy	MOGAD	adult	NA	CD68 (1:100)	NA	NA	no	NanoZoomer	40x oil	NA	slide scanner	228 x 228
	f	Human, FFPE, biopsy	MOGAD	adult	rCATS (5 µg/ml WGA-CF633)	IBA1 (not shown)	anti-IBA1 rb (1:1000, 2 µg/ml)	AF594 anti-rb (1:500, 4 µg/ml)	no	Sp8 up	10x air	HC PL Fluotar, 10x air, NA 0.30, WD 11.0 (Leica)	confocal	891 x 891	NA	1	1.0 AU				x		no
	g	Human, FFPE, biopsy	MOGAD	adult	rCATS (5 µg/ml WGA-CF633)	IBA1	anti-IBA1 rb (1:1000, 2 µg/ml)	AF594 anti-rb (1:500, 4 µg/ml)	no	Sp8 up	25x water	HC Fluotar, 25x water, NA 0.95, WD 2.5 (Leica)	confocal	178 x 178	NA	1	1.0 AU			x	x		no
	h	Human, FFPE, biopsy	MOGAD	adult	rCATS (5 µg/ml WGA-CF633)	IBA1	anti-IBA1 rb (1:1000, 2 µg/ml)	AF594 anti-rb (1:500, 4 µg/ml)	no	Abberior STED	100x sil	UPLSAPO 100XS, 100x sil, NA 1.35, WD 0.2, correction collar (Olympus)	confocal	100 x 100	15 µs	1	1.0 AU			x	x		tiling & stitching
Suppl. fig. 27	a	Human, FFPE, biopsy	NA	adult	rCATS (5 µg/ml WGA-CF633)	MBP (not shown)	anti-MBP m (1:200)	AF488 anti-m (1:500, 4 ug/ml)	no	Sp8 inv	10x air	HC PL Fluotar, 10x air, NA 0.30, WD 11.0 (Leica)	confocal	568 x 568	NA	1	1.0 AU		x		x		no
	b	Human, FFPE, biopsy	NA	adult	rCATS (5 µg/ml WGA-CF633)	MBP (not shown)	anti-MBP m (1:200)	AF488 anti-m (1:500, 4 ug/ml)	no	Sp8 inv	40x water	HC PL APO 40x/1.10 W CORR CS2, WD 0.65mm – water immersion (Correction collar for use with 0.14­ – 0.18 mm coverglass, Leica)	confocal	142 x 142	NA	1	1.0 AU		x		x		no
	c	Human, FFPE, biopsy	NA	adult	rCATS (5 µg/ml WGA-CF633)	SMI31 (not shown)	anti-SMI31 m (1:1000)	AF488 anti-m (1:500, 4 ug/ml)	no	Sp8 inv	10x air	HC PL Fluotar, 10x air, NA 0.30, WD 11.0 (Leica)	confocal	568 x 568	NA	1	1.0 AU		x		x		no
	d	Human, FFPE, biopsy	NA	adult	rCATS (5 µg/ml WGA-CF633)	SMI31 (not shown)	anti-SMI31 m (1:1000)	AF488 anti-m (1:500, 4 ug/ml)	no	Sp8 inv	40x water	HC PL APO 40x/1.10 W CORR CS2, WD 0.65mm – water immersion (Correction collar for use with 0.14­ – 0.18 mm coverglass, Leica)	confocal	142 x 142	NA	1	1.0 AU		x		x		no
	e	Human, FFPE, biopsy	NA	adult	rCATS (5 µg/ml WGA-CF633)	SMI31 (not shown)	anti-SMI31 m (1:1000)	AF488 anti-m (1:500, 4 ug/ml)	no	Sp8 inv	40x water	HC PL APO 40x/1.10 W CORR CS2, WD 0.65mm – water immersion (Correction collar for use with 0.14­ – 0.18 mm coverglass, Leica)	confocal	142 x 142	NA	1	1.0 AU		x		x		no
	f	Human, FFPE, biopsy	NA	adult	rCATS (5 µg/ml WGA-CF633)	SMI31	anti-SMI31 m (1:1000)	AF488 anti-m (1:500, 4 ug/ml)	no	Sp8 inv	40x water	HC PL APO 40x/1.10 W CORR CS2, WD 0.65mm – water immersion (Correction collar for use with 0.14­ – 0.18 mm coverglass, Leica)	confocal	142 x 142	NA	1	1.0 AU		x		x		no
	g	Human, FFPE, biopsy	NA	adult	NA	SMI31, NEUN	NA	NA	no

## Sheet: Sheet1
Figure	Sub-panel	Sample type	Genetic background	Age	CATS stain	Additional stain	Primaries	Secondaries	ExM	Microscope	Objective	Obj specifics	Imaging technique	Pixel size (nm)	Dwell time	Line accum.	Pinhole	Laser powers (µW)					Processing	Comments
																	AU: Airy unit	405	488	561	640	775	no
1	b, coCATS, overview	Organotypic	Bl6 wt	16 DIV	coCATS (40 µM STAR RED NHS)	no	NA	NA	no	Dragonfly	20x air	CFI P-Apo 20X Lambda / NA 0.75 / WD 1.00 mm (Nikon, MRD00205)	spinning disc	142 x 142	NA	NA	40 µm				x		no
	b, coCATS, zoom-in	Organotypic	Bl6 wt	16 DIV	coCATS (40 µM STAR RED NHS)	no	NA	NA	no	Abberior STED	100x sil	UPLSAPO 100XS, 100x sil, NA 1.35, WD 0.2, correction collar (Olympus	confocal	100 x 100	10 µs	1	1 AU				x		no
	b, rCATS, overview	Perfused coronal	Thy1-EGFP	adult	rCATS (6.7 µg/ml WGA CF633)	Thy1-EGFP, Shank2, DAPI (not shown)	anti-Syph1 m (1:500, 2 µg/ml)	AF594 anti-m (1:250, 8 µg/ml)	no	Dragonfly	20x air	CFI P-Apo 20X Lambda / NA 0.75 / WD 1.00 mm (Nikon, MRD00205)	spinning disc	151 x 151	NA	NA	40 µm	x	x	x	x		no
	b, rCATS, zoom-in	Perfused coronal	Thy1-EGFP	adult	rCATS (6.7 µg/ml WGA CF633)	Thy1-EGFP, Shank2, DAPI (not shown)	anti-Syph1 m (1:500, 2 µg/ml)	AF594 anti-m (1:250, 8 µg/ml)	no	Abberior STED	100x sil	UPLSAPO 100XS, 100x sil, NA 1.35, WD 0.2, correction collar (Olympus)	confocal	100 x 100	15 µs	2	1 AU	x	x	x	x		no
	c, overview (left, top)	Perfused coronal	Bl6 wt	adult	coCATS in vivo (10 nmol STAR RED)	DAPI	NA	NA	no	Dragonfly	10x air	CFI P-Apo 10x Lambda / NA 0.45 / WD 4.0 mm (Nikon, MRD00105)	spinning disc	2412 x 2412	NA	NA	40 µm	x			x		no
	c, overview (left, bottom)	Perfused coronal	Bl6 wt	adult	coCATS in vivo (10 nmol STAR RED NHS)	DAPI	NA	NA	no	Dragonfly	40x water	Apochromat LWD λS 40x / 1.15 Water 0.60 mm (Nikon, MRD77410)	spinning disc	150 x 150	NA	NA	25 µm	x			x		Gamma correction 0.4
	c, middle	Perfused coronal	Bl6 wt	adult	coCATS in vivo (10 nmol STAR RED NHS)	AB (not shown)	anti-Bassoon m(1:300, 3.3 ug/ml), anti-Shank 2 gp (1:300, 3.3 ug/ml)	AF488 anti-m (1:300, 6 ug/ml), AF594 anti-gp (1:300, 6 ug/ml)	no	Abberior STED	100x sil	UPLSAPO 100XS, 100x sil, NA 1.35, WD 0.2, correction collar (Olympus)	confocal	100 x 100	15 µs	2	0.8 AU		x	x	x		no
	c, right	Perfused coronal	Bl6 wt	adult	coCATS in vivo (10 nmol STAR RED NHS)	AB (not shown)	anti-Bassoon m(1:300, 3.3 ug/ml), anti-Shank 2 gp (1:300, 3.3 ug/ml)	AF488 anti-m (1:300, 6 ug/ml), AF594 anti-gp (1:300, 6 ug/ml)	no	Abberior STED	100x sil	UPLSAPO 100XS, 100x sil, NA 1.35, WD 0.2, correction collar (Olympus)	100% xy-STED	50 x 50	15 us	2	0.8 AU		0.23	0.22	0.67	61420	no
	d-e	Perfused coronal	Bl6 wt	adult	coCATS in vivo (10 nmol STAR RED NHS)	AB	anti-Bassoon m(1:300, 3.3 ug/ml), anti-Shank 2 gp (1:300, 3.3 ug/ml)	AF488 anti-m (1:300, 6 ug/ml), AF594 anti-gp (1:300, 6 ug/ml)	no	Abberior STED	100x sil	UPLSAPO 100XS, 100x sil, NA 1.35, WD 0.2, correction collar (Olympus)	100% xy-STED	30 x 30	20 us	3	0.6 AU		2	3.75	0.48	74200	no
2	i (DS1)	Perfused coronal	Bl6 wt	adult	coCATS in vivo (10 nmol STAR RED NHS)	AB	anti-Bassoon m(1:300, 3.3 ug/ml), anti-Shank 2 gp (1:300, 3.3 ug/ml)	AF488 anti-m (1:300, 6 ug/ml), AF594 anti-gp (1:300, 6 ug/ml)	no	Abberior STED	100x sil	UPLSAPO 100XS, 100x sil, NA 1.35, WD 0.2, correction collar (Olympus)	100% z-STED	50 x 50 x 50	15 us	2	0.8 AU		0.3	1.98	0.48	61420	N2V (all channels), CLAHE 99-256-1.5 for cube vis.
	DS2	Perfused coronal	Bl6 wt	adult	coCATS in vivo (10 nmol STAR RED NHS)	AB	anti-Bassoon m(1:300, 3.3 ug/ml), anti-Shank 2 gp (1:300, 3.3 ug/ml)	AF488 anti-m (1:300, 6 ug/ml), AF594 anti-gp (1:300, 6 ug/ml)	no	Abberior STED	100x sil	UPLSAPO 100XS, 100x sil, NA 1.35, WD 0.2, correction collar (Olympus)	100% z-STED	50 x 50 x 50	12 us	3	0.8 AU		0.39	3.13	0.43	61420	N2V (all channels)
	DS3	Perfused coronal	Bl6 wt	adult	coCATS in vivo (5 nmol STAR RED NHS)	AB	anti-Bassoon m(1:300, 3.3 ug/ml), anti-Shank 2 gp (1:300, 3.3 ug/ml)	AF488 anti-m (1:300, 6 ug/ml), AF594 anti-gp (1:300, 6 ug/ml)	no	Abberior STED	100x sil	UPLSAPO 100XS, 100x sil, NA 1.35, WD 0.2, correction collar (Olympus)	100% z-STED	50 x 50 x 50	12 us	2	0.8 AU		0.3	3.13	0.34	61420	N2V (all channels)
3	a-b	Organotypic	Bl6 wt	17 DIV	coCATS (50 uM Atto 643 NHS)	no	NA	NA	no	Abberior STED	100x sil	UPLSAPO 100XS, 100x sil, NA 1.35, WD 0.2, correction collar (Olympus)	100% z-STED	50 x 50 x 50	12 us	3	0.8 AU				0.48	61420	N2V
	c	Organotypic	Bl6 wt	20 DIV	coCATS (50 µM STAR RED NHS)	positive cell (Lucifer yellow)	NA	NA	no	Dragonfly	40x water	Apochromat LWD λS 40x / 1.15 Water 0.60 mm (Nikon, MRD77410)	spinning disc	150 x 150	NA		25 µm	x					N2V (coCATS)	405 excitation, GFP emission filter
	d-e	Organotypic	Bl6 wt	20 DIV	coCATS (50 µM STAR RED NHS)	positive cell (Lucifer yellow)	NA	NA	no	Abberior STED	100x sil	UPLSAPO 100XS, 100x sil, NA 1.35, WD 0.2, correction collar (Olympus)	100% z-STED	50 x 50 x 50	15 us	2	0.8 AU	16.5			0.28	36890	N2V (coCATS)	405 excitation, GFP emission filter
4	a	Organotypic	Bl6 wt	15 DIV	coCATS (50 µM STAR RED NHS)	positive cell (biocytin)	NA	AF 594 streptavidin (4 µg/ml)	no	Dragonfly	20x air	CFI P-Apo 20X Lambda / NA 0.75 / WD 1.00 mm (Nikon, MRD00205)	spinning disc	301 x 301	NA	NA	40 µm	x			x		tiling + stitching, rotation
	c	Organotypic	Bl6 wt	15 DIV	coCATS (50 µM STAR RED NHS)	positive cell (biocytin)	NA	AF 594 streptavidin (4 µg/ml)	no	Abberior STED	100x sil	UPLSAPO 100XS, 100x sil, NA 1.35, WD 0.2, correction collar (Olympus)	100% z-STED	50 x 50 x 50	15 us	2	0.7-0.8 AU			1.04-1.98	0.49-0.8	46890-55250	N2V (all channels)
	f (overview)	Perfused coronal	Bl6 wt & Thy1-EGFP	adult	coCATS in vivo (10 nmol STAR RED NHS)	Thy1-EGFP	NA	NA	no	Abberior STED	100x sil	UPLSAPO 100XS, 100x sil, NA 1.35, WD 0.2, correction collar (Olympus)	confocal	100 x 100	15 µs	1	0.8-1 AU		x		x		tiling + stitching
	f (lateral septal nucleus)	Perfused coronal	Thy1-EGFP	adult	coCATS in vivo (10 nmol STAR RED NHS)	Thy1-EGFP	NA	NA	no	Abberior STED	100x sil	UPLSAPO 100XS, 100x sil, NA 1.35, WD 0.2, correction collar (Olympus)	100% xy-STED	30 x 30	15 µs	3	0.6 AU				1	74200	no
	f (cortex)	Perfused coronal	Bl6 wt	adult	coCATS in vivo (2 nmol STAR RED-NHS)	no	NA	NA	no	Abberior STED	100x sil	UPLSAPO 100XS, 100x sil, NA 1.35, WD 0.2, correction collar (Olympus)	85% xy-STED	30 x 30	15 µs	2	0.8 AU				0.43	48870	no
	f (corpus callosum)	Perfused coronal	Bl6 wt	adult	coCATS in vivo (2 nmol STAR RED-NHS)	no	NA	NA	no	Abberior STED	100x sil	UPLSAPO 100XS, 100x sil, NA 1.35, WD 0.2, correction collar (Olympus)	100% xy-STED	30 x 30	20 µs	3	0.5 AU				1	87300	no
	f (medial habenula)	Perfused coronal	Thy1-EGFP	adult	coCATS in vivo (10 nmol STAR RED NHS)	Thy1-EGFP	NA	NA	no	Abberior STED	100x sil	UPLSAPO 100XS, 100x sil, NA 1.35, WD 0.2, correction collar (Olympus)	100% xy-STED	30 x 30	15 µs	3	0.6 AU				1	61420	no
	f (periaqueductal grey)	Perfused coronal	Thy1-EGFP	adult	coCATS in vivo (10 nmol STAR RED NHS)	Thy1-EGFP	NA	NA	no	Abberior STED	100x sil	UPLSAPO 100XS, 100x sil, NA 1.35, WD 0.2, correction collar (Olympus)	100% xy-STED	30 x 30	15 µs	3	0.6 AU				1	61420	no
5	a	Organotypic	Bl6 wt	25 DIV	coCATS (1 mM NHS-PEG12-Biotin)	no	NA	STAR 635P neutravidin (5 µg/ml)	MAP	Sp8 inv	40x water	HC PL APO 40x/1.10 W CORR CS2, WD 0.65mm – water immersion (Correction collar for use with 0.14­ – 0.18 mm coverglass, Leica)	confocal	71 x 71	NA	NA	1 AU				x		no
	b	Organotypic	Bl6 wt	25 DIV	coCATS (1 mM NHS-PEG12-Biotin)	no	NA	STAR 635P neutravidin (5 µg/ml)	MAP	Sp8 inv	40x water	HC PL APO 40x/1.10 W CORR CS2, WD 0.65mm – water immersion (Correction collar for use with 0.14­ – 0.18 mm coverglass, Leica)	confocal	71 x 71	NA	NA	1 AU				x		N2V
	c	Perfused coronal	Thy1-EGFP	adult	rCATS (16.7 µg/ml WGA biotin)	Thy1-EGFP	anti-GFP rb (1:400, 5 µg/ml)	AF488 anti-rb (1:400, 5 ug/ml), strept-acrylamide (20 ug/ml), Atto 643-biotin (6 ug/ml)	X4 proExM	Dragonfly	20x water	CFI P-Apochromat 20x NA 0.95 / WD 0.95 mm – Water (Nikon, MRD77200)	spinning disc	600 x 600	NA	NA	40 µm		x		x		tiling + stitching
	d-h	Perfused coronal	Thy1-EGFP	adult	rCATS (16.7 µg/ml WGA biotin)	Thy1-EGFP, Shank2	anti-GFP rb (1:400, 5 µg/ml), anti-Shank2 gp (1:400, 2.5 µg/ml)	AF488 anti-rb (1:400, 5 ug/ml), AF546 anti-gp (1:400, 5 ug/ml), strept-acrylamide (20 ug/ml), Atto 643-biotin (6 ug/ml)	X4 proExM	Dragonfly	40x water	Apochromat LWD λS 40x / 1.15 Water 0.60 mm (Nikon, MRD77410)	spinning disc	150 x 150 x 300	NA	NA	25 µm		x	x	x		N2V (all channels), tiling + stitching, BigWarp
6	a-b	Human clinical epileptic	NA	NA	rCATS (6 µg/mlWGA CF633)	DAPI, MAP2, Homer1	anti-Syph1 m (1:500, 2 µg/ml), anti-MAP2 gp (1:1000, 1 µg/ml)	AF488 anti-rb (1:500, 4 ug/ml, AF594 anti-gp (1:500, 4 ug/ml)	no	Dragonfly	20x air	CFI P-Apo 20X Lambda / NA 0.75 / WD 1.00 mm (Nikon, MRD00205)	spinning disc	150 x 150	NA	NA	40 µm	x	x	x	x		tiling + stitching
	c-d	Human cerebral organoid	C3E15	83 DIV	coCATS (40 µm Atto 643-NHS)	DAPI (not shown)	NA	NA	no	Abberior STED	100x sil	UPLSAPO 100XS, 100x sil, NA 1.35, WD 0.2, correction collar (Olympus)	100% z-STED	60 x 60 x 60	10 µs	4	0.9 AU				2.33	74200	N2V, CLAHE99-256-1.5 & histogram equalization for vis.
